# Supplementary material for: Antiaging Properties of Kalanchoe blossfeldiana Ethanol Extract—Ex Vivo and In Vitro Studies
Source: Molecules. 2024 Nov 24;29(23):5548. doi: 10.3390/molecules29235548 (PMC11643982; doi:10.3390/molecules29235548)
Supplement: Supplementary file 1 [file molecules-29-05548-s001.zip]

Archive with 2 entries (2 files):
- Figure S1 Supplementary Materials.pdf
- Table S1 Supplementary Materials.xlsx
